# Supplementary material for: The Gut Microbial Adaptation of Wild Goitered Gazelles Under Antibiotic Pressure in the Qaidam Basin
Source: Microorganisms. 2025 Aug 7;13(8):1842. doi: 10.3390/microorganisms13081842 (PMC12388149; doi:10.3390/microorganisms13081842)
Supplement: Supplementary file 1 [file microorganisms-13-01842-s001.zip]

Archive with 1 entries (1 files):
- microorganisms-3779866-supplementary.pdf
